# Supplementary material for: Renal osteodystrophy in the obesity era: Is metabolic syndrome relevant?
Source: PLoS One. 2017 Jul 18;12(7):e0180387. doi: 10.1371/journal.pone.0180387 (PMC5515407; doi:10.1371/journal.pone.0180387)
Supplement: S1 Table — Raw data of the study. (XLS) [file pone.0180387.s001.xls]

## Sheet: whole data
Gender	race	age	diabetes	Ca	P	iPTH	Alk Phosp	Albumin	C-reactive P	Glucose	Col T	LDL	HDL	TAG	Ferritin	TSH	free-T4	Mg	insulin	HOMA-ir	VIT D	MetSd	BMI	% body fat	leptin	LEP/BMI	c FGF	Sclerostin	Osteocalcin	TURNOVER	Mineralizatio	VOLUME	BV/TV	BFR/BS µm³/µm²/d	Mineralization LT(day)	FSH	E2	VIT D use	phosphate binder	HTN MEDS	OTHER	OV/BV	O.Th	OS/BS	Ob.S/BS	ES/BS	Oc.S/BS	Tb.Th	Tb.Sp
1	white-1	59	1	8.1	2	181.5	192	4.3	0.9	350	132	84.8	36	186	870.08	2.24	0.94	1.7	8.6	4.42	28.4	1	27.99	31.63	134.01	4.78778	455.36	2.23	34.4	LOW	A	LOW	15.0294	0.0019	100			calcitriol vo	n	n	atorvastatina	1.3346	10.0337	11.2406	1.3327	1.3385	0.1088	85.6295	484.117
1	1	32	0	6.3	10.7	157.5	52.9	3.9	2.2	89	133	30.2	22	406.9	466.1	1.17	0.76	2	3.4	0.75	31.8	0	28.77		9.99	0.347237	7686.67	2.57	33.72	HI	N	N	28.9713	0.0342	25.0176			n	sevelamer	s	n	0.6082	17.9051	4.7881	1.4073	1.8351	0.6176	124.686	305.693
1	1	53	1	8.4	5.8	1488.4	99	3.6	0.5	211	151	21.4	31	143	870.9	0.65	0.95	1.9	8.2	2.29	23	1	29.47	33.14	10.66	0.361724	3349.41	0.77	117.36	LOW	A	N	18.3331	0.0067	100			N	sevelamer	s(3)	n	1.074	11.7541	7.5266	0.32775	2.9011	0.8086	93.8063	418.278
1	1	50	0	9.5	9.7	1586	159	4.2	0.5	72	181	73	31	385	390.7	1.59	0.68	2.9	8.7	1.55	22.5	1	31.87	41.4	8.97	0.281456	77055	1.91	127.28	LOW	A	N	18.8035	0.0098	100			n	sevelamer	n	n	3.9717	12.3555	29.3921	0.7583	6.3379	2.2549	102.157	441.132
1	afroAme-2	62	1	9.3	6.1	1627.3	286	4.2	0.5	344	131	48	28	289	494.36	0.89	0.81	2.7	39.8	20.64	19.6	1	23.89	27.26	13.74	0.575136	6048.32	1.07	223.96	HI	N	N	21.0249	0.0486	32.2554			calcitriol vo	sevelamer	s(1)	sinvastatina	1.1237	13.2649	11.8287	2.5769	4.9222	0.5879	143.669	539.659
1	1	35	0	8.5	1.7	1479	218.8	2.6	3.5	99	169	108	42	95.3	241.7	4.8	1.13	1.4	2.8	0.68	13.8	0	23.76		6.6	0.277778	912.28	0.88	388.6	LOW	A	LOW	13.3245	0.0076	100			colecalciferol	sevelamer	s (4)	sinvastatina	13.6902	18.1777	62.0994	5.4734	7.1964	1.4977	88.963	578.7
1	1	59	1	8.2	4.1	191	114	3.4	0.5	162	115	35	24	278	603	1.45	1.18	2.1	47.3	14.6	24.8	1	35.84	39.48	106.24	2.96429	384.84	2	14.38	LOW	A	LOW	10.412	0.0019	100			n	sevelamer	s(3)	atorvastatina	14.2865	12.2999	94.5336	3.6705	0.44	0	87.2989	751.143
1	1	44	1	10	5.5	125.3	100	4	0.5	98	99	37.8	44	86	455.57	1.9	1.03	2.9	7.8	3.72	46.6	1	24.06	28.16	7.5	0.311721	2061.87	1.49	49.84	LOW	N	N	20.0899	0.0192	18.099			Calcijex	Sevelamer	s(4)	sinvastatina	0.6296	8.27777	4.1974	1.7383	2.3265	0.4225	92.492	367.899
1	1	53	0	10	5.5	125.3	100	4	0.5	98	99	37.8	44	86	455.57	1.9	1.03	2.9	7.8		46.8	1	27.1	29	1	0.0369004	38925.4	0.83	231.6	HI	N	N	27.2714	0.0678	29.761			calcijex	sevelamer	s(1)	sinvastatina	3.5524	13.328	15.3055	2.1339	5.6708	0.8832	93.4124	246.235
1	1	73	0	7.7	5.1	357.7	93	3.7	0.5	78	111	51.6	32	52	334	2.43	0.98	2.3	4.2	0.61	25.9	0	21.45	19.99	5.05	0.235431	8259.38	1.19	117.74	LOW	A	LOW	17.3146	0.0019	100			calcijex	sevelamer	n	sinvastatina	1.6756	12.4449	14.7395	1.5334	6.1988	1.1055	119.198	569.225
1	1	36	0	9	2.26	177	196	3.3	23.3	100	89			80	818	2.8	1.2	1.8	6.4	1.58	30.7	0	25.44		4.54	0.178459	9930.24	0.35	12.26	LOW	A	N	20.2878	0.0019	100			calcitriol vo	calcio	n	n	87.7159	28.7681	100	2.5528	0	0	65.8469	258.717
1	1	49	1	6	3.6	48	131	4.2	0.6	72	161			99	60.2	2.8	1.11	1.8	6.5	1.16	19.3	1	27.5		3.82	0.138909	551.48	0.67	97.86	LOW	A	N	34.5933	0.0139	100			calcitriol vo	calcio	n	n	78.2934	37.2356	100	7.7319	0	0	118.073	219.796
1	1	25	0	9.1	5.8	2899.7	978	3.8	1	149	158	92	26	200	4420.2	3.61	0.92	2.4				1	17.3	10.57	1	0.0578035	3754.88	0.71	32.42	LOW	A	N	36.1877	0.0408	100			Não	sevelamer + Ca	n		16.5923	19.8502	84.8316	21.62	4.0821	2.8232	109.138	192.451
1	1	69	1	8.3	3.6	129.8	92	3.9	0.5	155	129	52.6	55	107	1515.13	1.19	1.1	2	5.7	4.03	22.3	1	34.08	42.15	56.74	1.66491	403.21	1.34	9.28	LOW	N	N	19.0423	0.0318	29.547			Calcijex	sevelamer	s(1)	atorvastatina	0.9659	21.545	4.3628	1.2364	7.1719	0.6403	113.851	484.031
1	1	65	1	8.8	6.9	320.8	185	4.1	2.3	168	126	57.2	50	94	664.56	0.67	0.82	2.3	4.7	3.86	48.5	1	22.1	34.91	9.33	0.422172	577.78	1.15	74.42	LOW	A	LOW	6.9596	0.0499	72.0008			ergocalciferol	sevelamer	n	sinvastatina	0.3514	11.7629	30.5738	1.8271	7.3245	2.25	70.9078	947.937
1	1	72	0	8.3	3.6	129.8	92	3.9	0.5	155	129	52.6	55	107	1515.13	1.19	1.1	2	5.7	1.72	44.4	0	25.5	28.11	20.65	0.809804	3954.33	1.71	114.52	LOW	A	LOW	5.1577	0.0324	72.1489			Calcijex	sevelamer	s(2)	n	2.7008	17.3433	13.4792	7.3404	10.0705	2.6509	109.465	2012.89
1	1	76	0	8.6	4.2	382	80	3.5	0.5	95	105	57	30	86	767	0.18	1.12	2.1	6.1	1.39	37.3	0	20.66	18.56	2.59	0.125363	x	1.28	13.16	HI	N	N	17.8462	0.0296	41.6075			calcitriol vo	sevelamer	n	sinvastatina	0.6001	13.0476	4.1639	1.3037	0.9698	0.3092	111.231	512.046
1	1	72	0	10.4	4.6	2989.3	734	3.3	1.2	120	173	110.6	35	137	958.92	4.1	0.73	2.1	3.3	1.04	13.4	0	20.96	16.98	16.98	0.810115	x	0.29	364	HI	N	N	28.421	1.8361	5.9968			n	sevelamer	n	atorvastatina	9.4664	19.056	57.7822	7.3366	7.4867	2.5678	122.243	307.87
1	1	54	0	12	11.1	1885	91	3.3	0.9	75	164	83	40	202	455.2	2.66	0.96	2.8	5		36.1	1	24.2	28.9	7.151	0.295496	77055	3.35	356.5	HI	A	N	20.7929	0.0507	55.5682			n	sevelamer+Acetato	s(2)	n	3.1978	12.1415	23.1916	3.8727	4.2184	0.5775	104.39	397.658
1	1	58	1	8.4	7.8	316.4	104	4	0.6	82	132	72.2	46	69	776.04	1.5	0.84	2.3	8.8	1.78	41.1	1	32.14	36.85	127.65	3.97169	1925.69	1.87	44.54	HI	A	N	26.3967	0.0591	54.7922			calcitriol vo	sevelamer	s(1)	n	2.8219	11.5175	28.1325	0.3822	3.6054	0.36	117.806	328.484
1	1	64	1	7.6	6.8	622.3	79	3	0.6	104	136	85	30	105	564.9	5.93	0.86	2	7.2	1.14	15.8	1	26.62	20	18.138	0.681367	2518.39	1.32	30.74	LOW	N	N	18.4352	0.0074	10.808			n	sevelamer	s(2)	sinvastatina	0.0966	9.2711	0.8624	0.7324	10.3664	1.5371	79.3623	351.13
1	1	64	1	10.2	8.2	1816.9	183	4	2.2	165	163	65	26	360	1206.79	9.4	0.92	2	32.5	13.24	26.2	1	35.5	38.9	145.35	4.09437	24298.7	1.2	35.54	HI	N	N	29.4975	0.1848	44.07			calcitriol vo	sevelamer	s(1)	sinvastatina	5.5957	17.4526	46.6706	3.1215	5.1327	1.8274	149.02	356.176
1	1	44	0	8.5	5.8	1437.4	199	3.8	1.9	104	104	37.4	59	38	1099	2.32	2.32	2.7	3.3	0.55		0	19.5	12.22	1	0.051282	1206.66	0.74	193.98	LOW	A	LOW	15.6077	0.0022	100			calcitriol vo	sevelamer	s(1)	n	19.3106	22.1471	70.2062	1.9313	4.6188	1.5527	91.1475	492.844
1	1	58	1	8.1	6.4	315.3	164	3.8	2.4	83	83	15	39	145	837	2.85	0.95	1.9	16.3	3.34	23.4	0	25.5	26.7	6.53	0.256078	479.88	2.77	80	LOW	A	LOW	6.0708	0.0019	100			calcitriol vo	sevelamer	s(2)	atorvastatina	6.4133	10.309	49.8055	6.2125	3.4454	2.1477	83.8853	1297.89
1	1	76	1	8.3	4.7	102.4	73	2.9	0.8	171	80	28.8	26	126	685.89	1.84	0.86	2.1	65.4	8.79	18.4	1	31.38	35.28	30.76	0.980242	571.87	1.31	21.98	LOW	A	N	24.83	0.0019	100			calcitriol vo	n	?	atorvas+desferal	0.0561	9.3978	0.8337	0.9713	1.0386	0.0372	129.089	390.763
1	2	26	0	10.2	5.6	1374	195	5.1	0.5	74	96	45	40	55	420	4.25	1.04	2.8	3.2	0.58	34.5	0	17.71	6.74	1	0.0564653	1879.27	0.51	556.16	HI	A	LOW	15.1166	0.1022	63.8722			n	sevelamer	s(3)		7.9893	14.9242	43.7228	1.8822	4.3386	1.1039	87.5524	491.628
1	1	64	0	9.8	5.1	391.8	131	3.6	1	121	104	53.8	31	96	362.76	1.5	1.25	2	7.8	5.41	36.1	1	26.69	24.02	4.2	0.157362	10320.6	2.47	94.46	HI	N	N	23.1127	0.102	16.3456			calcitriol vo	calcio	s3	n	1.5793	15.6533	10.6609	1.389	1.1245	0.3471	116.189	386.519
2	1	31	1	9.1	5.1	1728.4	178	3.8	1.2	144	125	51	65	45	194.01	1.76	1.23	1.8	7.4	2.63	37.8	0	26.7	36.16	7.47	0.279775	13130.3	0.72	219.2	HI	N	LOW	12.7596	0.084	43.7881	3.71	44	n	sevelamer	s(2)	atorvastatina	3.8405	14.4077	25.5412	12.1037	11.863	4.6181	97.9601	669.776
2	1	69	0	10	5.1	3000	819	3.6	0.5	93	154	63.8	49	206	80	1.52	0.98	2.1	4.4	1.02	12.3	1	19.34	22.64	3.076	0.159049	x	0.52	141.5	HI	N	LOW	8.9152	0.1714	35.708	3.47	358	calcijex	sevelamer	n	n	7.5364	20.2336	30.2555	5.6872	10.5754	2.4889	98.8607	1010.04
2	1	44	0	9.8	8.1	2074	254	3.5	1.5	77	190	97	46	234	850	3.57	0.89	2.8	3.9	0.74		1	28.4	35.82	253.23	8.91655	5775.95	0.48	371.92	HI	A	N	17.9069	0.0522	100	5.38	449	calcijex	sevelamer	n	n	7.9266	15.3308	40.2117	7.7076	9.3374	2.9512	83.5191	382.888
2	1	64	1	9.6	4.3	506.7	108	3.7	0.5	160	170	39	80.4	253	1232	5.09	1.34	2.1	20.4	7.78	19.7	1	27.41	43.65	416.3	15.1879	4177.35	1.34	36.34	LOW	A	LOW	12.4783	0.0003	100	89.96	23	calcitriol vo	sevelamer	n	atorvastatina	2.0487	15.2351	9.7471	1.3008	1.9359	0.0772	83.1638	583.302
2	1	65	1	8.6	6.7	760	172	4	0.8	177	166	64.8	36	326	655.52	4.04	1.15	2	21.7	5.14	21.2	1	31	43.9	101.38	3.27032	409.1	0.81	121.6	HI	A	N	17.2368	0.0662	91.9257	72.37	18	calcitriol vo	sevelamer	s(2)	atorvas+puran	5.0912	14.8806	41.7066	3.4322	9.029	1.7707	129.252	597.665
2	1	64	0	8.3	7.4	2732	140	4	1	82	191	116	33	210	895	1.94	1.69	2.4	5.9	1.19	28.5	1	38.3	46.64	475.18	12.3423	2181.04	1.26	187.18	HI	N	N	14.5144	0.1429	20.4412	67.37	26	nao sabe	sevelamer	s(2)	fluoxetina	4.405	12.7615	22.8888	6.1379	6.2748	2.0751	67.5981	398.132
2	1	56	0	9.6	4.9	383	194	3.5	0.5	76	153	82	57	70	547	0.23	1.29	2.9	5.9	1.19	41.8	0	20.6	36.32	9.76	0.473786	1629.08	1.33	114.78	HI	N	LOW	13.802	0.1513	16.5524	146.57	15	calcitriol vo	sevelamer	n	puran	3.4285	12.9042	19.4129	5.1115	4.2534	0.6167	75.5165	471.625
2	1	36	0	9.7	6.8	1643.3	147	4.1	3	81	132	71.4	35	128	1079	2.16	1.73	1.7	5.9	1.18	32.2	1	42.6	38.8	419.31	9.74007	15208.5	0.97	297.42	HI	N	N	24.7808	0.1308	29.2555	4.78	45	n	sevelamer	s(4)	sinvastatina	5.1097	14.9943	25.5299	4.7524	14.5025	4.363	78.0501	236.911
2	1	59	1	8.7	7.7	1163.8	195	3.5	1.3	103	119	77	26	340	1451.52	1.67	1.23	2	50.8	24.84	31.6	1	33.7	46.16	157.89	4.68516	1586.78	0.95	137.58	HI	A	N	25.5799	0.0502	99.9229	9.36	23	calcijex	sevelamer	s(2)	atorv +puran	4.8589	13.1302	38.1944	11.1453	4.688	0.6376	115.54	336.141
2	asian-3	57	1	8.9	7.3	360.9	178	4.2	0.5	110	171	61	90	97	975.52	4.33	0.88	2.5	2	0.54	53.5	1	20.28	36.53	15.96	0.786982	1480	2.36	34.94	LOW	A	LOW	13.1128	0.0023	100	55.45	27	calcitrol	n	s(2)	sertralina	1.6696	9.4718	13.0965	0.7685	4.0881	0.2997	74.7639	495.397
2	1	62	0	7.7	5.4	521.8	70	3.9	0.7	77	161	56.4	88	113	623.27	2.37	0.96	2.5	6	1.007	31.7	0	21.5	30.96	5.55	0.25814	977.38	0.56	55.08	LOW	A	N	22.0405	0.0003	100	3.11	10	n	sevelamer	n	sinvastatina	3.3364	17.47	22.4541	1.3666	5.4368	0.8078	119.966	424.332
2	1	61	0	11.2	6.6	2845	620	3.7	0.5	68	120	37.6	59	117	1399	2.81	0.97	2.5	5.5	0.92	24.9	0	25	29	7.276	0.29104	5720.24	0.75	419.08	HI	N	N	17.0212	0.1086	40.3672	150	12	calcijex	sevelamer	s(2)	sinvastatina	8.6302	9.6423	45.4842	20.1178	20.0077	3.6262	107.963	526.32
2	1	49	0	10.2	8.2	2595.6	265	4.1	1.8	73	155	89.2	46	99	356.06	12.18	0.76	2	2.1	0.38	16.6	1	28.8	35.82	4.1663	0.144663	30822	0.76	392.4	HI	A	N	31.44	0.1657	58.5856	3.42	238	n	sevelamer	s(3)	n	11.61	15.32	63.3719	17.2295	6.7939	2.7837	88.5658	193.106
2	1	49	0	9.4	5.5	1232.9	170	4.3	0.6	74	115	52.6	48	72	842.5			2.5		0.535	51	0	22.42	32.96	1	0.044603	8729.01	1.99	27.12	LOW	A	N	21.0391	0.0003	100			n	sevelamer	s(1)	sinvastatina	1.7649	11.9931	7.9789	1.4405	1.2256	0.0721	69.7823	258.78
2	1	58	0	10.8	5.8	1232.7	346	4.6	0.5	78	146	55	43	240	1769.62	2.33	0.97	2.3	12.6	2.43	29.6	1	35.48	45.22	201.61	5.68236	11394.5	0.91	302.22	LOW	A	N	26.487	0.04815	84.6573	73.37	44	calcijex	sevelamer	n	n	4.41545	15.1297	26.447	5.18935	3.95585	1.50685	100.684	279.094
2	1	67	0	10.6	5.7	720	110	3.6	0.6	79	193	111	41	202	669	16.97	1.15	2.1	7.8	1.71	32	1	22.68	33.25	6.85	0.302028	25011.7	1.49	193.52	HI	N	N	18.2521	0.1184	28.6683	115.79	17	calcitriol vo	sevelamer	s(3)	atorv	3.2161	15.3976	22.038	3.3782	10.9141	3.0609	110.959	496.968
2	1	67	1	9.7	3.8	820	634	3.3	21	168	126	76	36	66	562	5.5	1.47	2.4	16.8	6.97	15.2	1	38.17	43.9	11.22	0.293948	13182.4	0.29	117.58	HI	N	N	14.7049	0.1339	8.4008	0.5	160	calcitrol	sevelamer+ca	s	sinvastatina	1.0553	11.1615	10.0753	7.4125	8.029	1.2569	110.65	641.824
2	1	73	1	9.2	5.4	2315.3	434	3.1	0.5	356	122	28.2	75	94	915	2.14	1	2.1	32	14.62	8.63	1	27.76	37.35	33.29	1.19921	x	0.56	369.92	HI	A	LOW	9.5693	0.1091	52.0398	x	x	calcitriol vo	sevelamer	s(1)	sinvastatina	5.6869	14.3418	39.5982	2.9172	7.3266	1.5892	110.468	1043.93
2	1	36	0	9.7	6.7	1242	280	3.7	3.7	72	114.2	54	37	119	518.47	9.15	1.16	2.6	3.2	0.57	40.9	0	24	30	16.98	0.7075	5695.48	0.7	329.38	HI	A	N	15.3885	0.0578	100	4.06	39	n	sevelamer	n		6.5755	14.5944	48.3548	7.2676	11.6633	3.4561	111.425	612.658
2	1	43	1	7.2	10.4	517.2	88	3.6	2.4	122	166	96.4	44	128	160.97	2.01	1.06	2.3	8.8	1.39	46.7	1	36.2	41.19	313.62	7.64927	3083.24	0.66	47.32	HI	N	N	16.5703	0.2574	10.5455	0.24	18	n	calcio	n	confirmar	2.7595	10.0981	26.9675	2.6404	7.4919	0.4491	102.872	517.95
2	1	31	0	9.2	5.3	999.3	469	4.3	0.5	94	187	95.2	74	89	6273.78	1.42	0.8	2.2	4.2	0.97	21	0	19.39	19.17	1.096	0.056524	488.03	1.16	230.64	HI	N	LOW	13.6972	0.1268	48.0295	11.59	226	calcitrol	acetato ca	n	n + tegretol	4.6347	17.5223	34.749	6.2747	10.1049	2.4737	148.156	933.494
2	1	55	0	9	4.7	435.1	256	3.7	5.4	79	129	57	53	198	117.56	0.84	0.64	1.6	10.9	2.13	22.2	1	19.17	34.99	1	0.05				N	N	N	16.7978	0.1124	46.8822			n	sevelamer	s(2)	sertralina	4.9125	13.8258	38.3261	3.0252	5.0394	1.2669	109.948	544.589
2	1	49	0	11.2	5.3	1306	241	4.5	1.1	81	113	39	42	160	550	7.53		2.1	10.9	2.13	16	0	26.9	30.4	18.78	0.698141	5766.69	1.56	173.74	LOW	A	N	17.5207	0.0546	76.0375	150	20	calcitriol vo	sevelamer	s(2)	n	4.8207	18.232	22.7883	3.626	6.5823	2.2046	82.4353	388.067
2	1	44	1	9.5	5.4	972.7	331	3.6	0.9	106	66	15.8	40	51	712	4.15	1.12	2.3	2.7	0.71	36.8	0	23.8	33.58	4.76	0.2	5314.79	0.58	332.64	LOW	A	LOW	11.9776	0.0548	72.6339	8.65	29	n	sevelamer	s(3)	sinvastatina	4.8749	14.0865	28.2803	2.0438	10.7755	1.8744	88.9563	653.73
2	1	83	0	9.8	2.5	42.8	89	3.1	0.5	93	91	24	36	155	622.05	0.59	1.42	1.6	11.9	2.73	52	1	27.25	40.5	12.53	0.459817	381.75	0.94	10.66	LOW	A	N	20.8111	0.0003	100	62.05	21	n	n	n	atorvastatina	0.4042	9.82545	3.88855	1.19055	2.09775	0.2294	108.232	405.979
2	1	40	0	9.3	6.8	1122	170	3.8	0.5	72	181	112	46.4	189	1506	1.29	0.91	2.4	8.9	1.49	19.6	1	22.68	32.79	106.49	4.69533	8743.52	1.96	414.1	LOW	A	N	21.2201	0.031	100	150	13	calcijex	sevelamer	s(2)	a	3.2334	14.5122	21.9058	1.7473	7.7433	0.9263	97.9728	363.725
2	1	50	0	10.1	5.2	480.6	78	3.8	0.8	79	158	82	53	115	191.06	2.77	0.82	1.9	7.2	1.4	33.3	1	25.85	37.15	2.97	0.114894	14216.6	2.23	43.32	LOW	A	N	14.76	0.0167	54.476	24.47	38	n	calcio	n	sinvastatina	0.8345	11.5401	7.8766	1.3321	7.5543	1.1683	106.038	612.38
2	1	50	0	9.2	8.1	1192	474	4.3	0.5	77	188	98.8	58	156	714.7	1.9	1.05	2.3	6.3	1.2		0	29.6				x		x	HI	A	N	32.5986	0.1288	64.9153			n	sevelamer	S(3)	n	8.3023	15.3874	54.3322	13.3525	7.7281	1	104.555	216.179
[truncated: 6 more columns]

## Sheet: HI turnover
age	TURNOVER	MINERALIZ	VOLUME	BV/TV	MS/BS%	BFR/BS µm³/µm²/d	Mineraliz lag time(days)	OV/BV	O.Th	OS/BS	Ob.S/BS	ES/BS	Oc.S/BS	Tb.Th	Tb.Sp	Tb.N	FB.V	MS/OS %	MAR(µm/d)	Aj.AR(µm/d)
32	HI	N	N	28.9713	4.3815	0.042	25.0176	0.6082	17.9051	4.7881	1.4073	1.8351	0.6176	124.686	305.693	2.3235	0.06082	91.5779	0.7815	0.7157
62	HI	N	N	21.0249	8.8537	0.0486	32.2554	1.1237	13.2649	11.8287	2.5769	4.9222	0.5879	143.669	539.659	1.4634	0.5949	74.8486	0.5494	0.4112
53	HI	N	N	27.2714	5.9546	0.0678	29.761	3.5524	13.328	15.3055	2.1339	5.6708	0.8832	93.4124	246.235	2.95	2.2818	39.3508	1.1381	0.4478
69	HI	N	N	19.0423	1.33	0.0579	4.66	0.9659	21.545	4.3628	1.2364	7.1719	0.6403	113.851	484.031	1.6726	0.2932	65.7259	4.35	2.86
65	HI	A	LOW	6.9596	11.0496	0.0499	72.0008	0.3514	11.7629	30.5738	1.8271	7.3245	2.25	70.9078	947.937	0.9815	0.2958	36.1406	0.452	0.1634
72	HI	N	N	28.421	15.62	0.1507	73.06	9.4664	19.056	57.7822	7.3366	7.4867	2.5678	122.243	307.87	2.325	1.8136	27.0412	0.96	0.26
54	HI	A	N	20.7929	4.6067	0.0507	55.5682	3.1978	12.1415	23.1916	3.8727	4.2184	0.5775	104.39	397.658	1.9918	0.2757	19.8637	1.1	0.2185
58	HI	A	N	26.3967	3.1017	0.0591	54.7922	2.8219	11.5175	28.1325	0.3822	3.6054	0.36	117.806	328.484	2.2407	0.1892	11.0383	1.9043	0.2102
64	HI	N	N	29.4975	14.94	0.1848	44.07	5.5957	17.4526	46.6706	3.1215	5.1327	1.8274	149.02	356.176	1.9794	1.7156	32.0285	1.2364	0.396
26	HI	A	LOW	15.1166	10.1011	0.1022	63.8722	7.9893	14.9242	43.7228	1.8822	4.3386	1.1039	87.5524	491.628	1.7266	1.1485	23.1026	1.0114	0.2337
64	HI	N	N	23.1127	5.8812	0.102	16.3456	1.5793	15.6533	10.6609	1.389	1.1245	0.3471	116.189	386.519	1.9892	0.4031	55.1982	1.7349	0.9576
31	HI	N	LOW	12.7596	9.5108	0.084	43.7881	3.8405	14.4077	25.5412	12.1037	11.863	4.6181	97.9601	669.776	1.3025	2.2312	37.2369	0.8836	0.329
69	HI	N	LOW	8.9152	11.8142	0.1714	35.708	7.5364	20.2336	30.2555	5.6872	10.5754	2.4889	98.8607	1010.04	0.9018	2.7743	39.0481	1.4511	0.5666
65	HI	A	N	17.2368	6.8562	0.0662	91.9257	5.0912	14.8806	41.7066	3.4322	9.029	1.7707	129.252	597.665	1.3828	0.5213	16.2834	0.9653	0.1572
64	HI	N	N	14.5144	7.2544	0.1429	20.4412	4.405	12.7615	22.8888	6.1379	6.2748	2.0751	67.5981	398.132	2.1472	0.4731	31.694	1.9698	0.6243
56	HI	N	LOW	13.802	10.0824	0.1513	16.5524	3.4285	12.9042	19.4129	5.1115	4.2534	0.6167	75.5165	471.625	1.8277	0.3148	51.9363	1.5011	0.7796
36	HI	N	N	24.7808	13.1217	0.1308	29.2555	5.1097	14.9943	25.5299	4.7524	14.5025	4.363	78.0501	236.911	3.175	2.3767	51.3972	0.9972	0.5125
61	HI	N	N	17.0212	11.7186	0.1086	40.3672	8.6302	9.6423	45.4842	20.1178	20.0077	3.6262	107.963	526.32	1.57	3.4172	25.7642	0.9271	0.2389
49	HI	A	N	31.44	8.6288	0.1657	58.5856	11.61	15.32	63.3719	17.2295	6.7939	2.7837	88.5658	193.106	3.5502	5.8145	13.6161	1.9208	0.2615
67	HI	N	N	18.2521	7.4489	0.1184	28.6683	3.2161	15.3976	22.038	3.3782	10.9141	3.0609	110.959	496.968	1.6449	0.6274	33.8001	1.589	0.5371
67	HI	N	N	14.7049	8.6318	0.1339	8.4008	1.0553	11.1615	10.0753	7.4125	8.029	1.2569	110.65	641.824	1.3289	0.4637	85.6731	1.5508	1.3286
73	HI	A	LOW	9.5693	8.7029	0.1091	52.0398	5.6869	14.3418	39.5982	2.9172	7.3266	1.5892	110.468	1043.93	0.8663	0.1368	21.9782	1.2539	0.2756
36	HI	A	N	15.3885	7.1636	0.0578	122.13	6.5755	14.5944	48.3548	7.2676	11.6633	3.4561	111.425	612.658	1.3811	0.6567	14.8147	0.8066	0.1195
43	HI	N	N	16.5703	7.382	0.0645	42.934	2.7595	10.0981	26.9675	2.6404	7.4919	0.4491	102.872	517.95	1.6161	0.5071	27.4647	0.8735	0.2399
31	HI	N	LOW	13.6972	19.015	0.1268	48.0295	4.6347	17.5223	34.749	6.2747	10.1049	2.4737	148.156	933.494	0.9245	1.8867	54.721	0.6667	0.3648
55	HI	N	N	16.7978	15.3301	0.1124	46.8822	4.9125	13.8258	38.3261	3.0252	5.0394	1.2669	109.948	544.589	1.5278	0.176	40.2132	0.7332	0.2948
50	HI	A	N	32.5986	9.1732	0.1288	64.9153	8.3023	15.3874	54.3322	13.3525	7.7281	1	104.555	216.179	3.1179	1.7546	16.8835	1.404	0.237

## Sheet: LOW turnover
age	TURNOVER	MINERALIZ	VOLUME	BV/TV	MS/BS%	BFR/BS µm³/µm²/d	Mineralization lag time(days)	OV/BV	O.Th	OS/BS	Ob.S/BS	ES/BS	Oc.S/BS	Tb.Th	Tb.Sp	Tb.N	FB.V	MS/OS %	MAR(µm/d)	Aj.AR(µm/d)
59	LOW	A	LOW	15.0294	0.6501	0.0067		1.3346	10.0337	11.2406	1.3327	1.3385	0.1088	85.6295	484.117	1.7552	0	5.7831		0.002
53	LOW	A	N	18.3331	2.5226	0.0067	154.5	1.074	11.7541	7.5266	0.32775	2.9011	0.8086	93.8063	418.278	1.9529	0.798	34.1403	0.2434	0.0907
50	LOW	A	N	18.8035	5.0074	0.0098	371.5	3.9717	12.3555	29.3921	0.7583	6.3379	2.2549	102.157	441.132	1.8406	1.0149	17.0366	0.1952	0.0333
35	LOW	A	LOW	13.3245		0.0067		13.6902	18.1777	62.0994	5.4734	7.1964	1.4977	88.963	578.7	1.4978	1.8998			0.0123
59	LOW	A	LOW	10.412		0.0067		14.2865	12.2999	94.5336	3.6705	0.44	0	87.2989	751.143	1.1927	0			0.002
44	LOW	N	N	20.0899	2.8825	0.0192	18.099	0.6296	8.27777	4.1974	1.7383	2.3265	0.4225	92.492	367.899	2.1721	0.1292	68.6749	0.666	0.4574
73	LOW	A	LOW	17.3146	1.8451	0.0067		1.6756	12.4449	14.7395	1.5334	6.1988	1.1055	119.198	569.225	1.4526	0.6214	12.5182
36	LOW	A	N	20.2878	2.2017	0.0067		87.7159	28.7681	99	2.5528	1	0	65.8469	258.717	3.0811	0.0922	1.2024		0.002
49	LOW	A	N	34.5933	5	0.0067		78.2934	37.2356	99	7.7319	1	0	118.073	219.796	2.9727	0.5507	2.7549		0.0076
25	LOW	A	N	36.1877	4.0404	0.0408	413	16.5923	19.8502	84.8316	21.62	4.0821	2.8232	109.138	192.451	3.3158	6.8317	4.7628	1.0089	0.0481
72	LOW	A	LOW	5.1577	7.0278	0.0324	72.1489	2.7008	17.3433	13.4792	7.3404	10.0705	2.6509	109.465	2012.89	0.4712	0.0988	52.1384	0.461	0.2404
76	LOW	N	N	17.8462	4.2822	0.0296	41.6075	0.6001	13.0476	4.1639	1.3037	0.9698	0.3092	111.231	512.046	1.6044	0	60.556	0.692	0.419
64	LOW	N	N	18.4352		0.0067		0.0966	9.2711	0.8624	0.7324	10.3664	1.5371	79.3623	351.13	2.3229	0.2036
44	LOW	A	LOW	15.6077	1.423	0.0067		19.3106	22.1471	70.2062	1.9313	4.6188	1.5527	91.1475	492.844	1.7124	0.1729	2.0269		0.0092
58	LOW	A	LOW	6.0708	0.3168	0.0067		6.4133	10.309	49.8055	6.2125	3.4454	2.1477	83.8853	1297.89	0.7237	0.1006	0.6361		0.002
76	LOW	A	N	24.83	0.4643	0.0067		0.0561	9.3978	0.8337	0.9713	1.0386	0.0372	129.089	390.763	1.9236	0	55.6973
44	LOW	A	N	17.9069	6.8089	0.0522	118	7.9266	15.3308	40.2117	7.7076	9.3374	2.9512	83.5191	382.888	2.1441	1.913	16.9327	0.7673	0.1299
64	LOW	A	LOW	12.4783		0.0167		2.0487	15.2351	9.7471	1.3008	1.9359	0.0772	83.1638	583.302	1.5005	0.0189
59	LOW	A	N	25.5799	5.954	0.05	99.9229	4.8589	13.1302	38.1944	11.1453	4.688	0.6376	115.54	336.141	2.214	0.7759	15.5886	0.8429	0.1314
57	LOW	A	LOW	13.1128	0.47	0.0167		1.6696	9.4718	13.0965	0.7685	4.0881	0.2997	74.7639	495.397	1.7539	0.0638	4.3207
62	LOW	A	N	22.0405	0.4579	0.0167		3.3364	17.47	22.4541	1.3666	5.4368	0.8078	119.966	424.332	1.83721	1.7281	2.0393
49	LOW	A	N	21.0391	1.1052	0.0167		1.7649	11.9931	7.9789	1.4405	1.2256	0.0721	69.7823	258.78	3.0507	1.4911	14.0161
58	LOW	A	N	26.487	7.78135	0.04815	84.6573	4.41545	15.1297	26.447	5.18935	3.95585	1.50685	100.684	279.094	2.6525	2.6594	30.8033	0.62505	0.18885
49	LOW	A	N	17.5207	9.3044	0.0546	76.0375	4.8207	18.232	22.7883	3.626	6.5823	2.2046	82.4353	388.067	2.1254	1.9542	40.8298	0.5873	0.2398
44	LOW	A	LOW	11.9776	6.3726	0.0548	72.6339	4.8749	14.0865	28.2803	2.0438	10.7755	1.8744	88.9563	653.73	1.3465	1.2122	22.5337	0.8607	0.1939
83	LOW	A	N	20.8111	0.9598	0.0167		0.4042	9.82545	3.88855	1.19055	2.09775	0.2294	108.232	405.979	1.96915	0.26895	16.1821
40	LOW	A	N	21.2201	5.4	0.031	102.61	3.2334	14.5122	21.9058	1.7473	7.7433	0.9263	97.9728	363.725	2.1659	2.1311	24.6512	0.5737	0.1414
50	LOW	A	N	14.76	2.2204	0.0167	54.476	0.8345	11.5401	7.8766	1.3321	7.5543	1.1683	106.038	612.38	1.3919	0.2817	28.1903	0.7515	0.2118

## Sheet: normal mineralization
age	TURNOVER	MINERALIZ	VOLUME	BV/TV	MS/BS%	BFR/BS µm³/µm²/d	Mineraliz Lag time(dias)	OV/BV	O.Th	OS/BS	Ob.S/BS	ES/BS	Oc.S/BS	Tb.Th	Tb.Sp	Tb.N	FB.V	MS/OS %	MAR(µm/d)	Aj.AR(µm/d)
32	HI	N	N	28.9713	4.3815	0.042	25.0176	0.6082	17.9051	4.7881	1.4073	1.8351	0.6176	124.686	305.693	2.3235	0.06082	91.5779	0.7815	0.7157
62	HI	N	N	21.0249	8.8537	0.0486	32.2554	1.1237	13.2649	11.8287	2.5769	4.9222	0.5879	143.669	539.659	1.4634	0.5949	74.8486	0.5494	0.4112
44	LOW	N	N	20.0899	2.8825	0.0192	18.099	0.6296	8.27777	4.1974	1.7383	2.3265	0.4225	92.492	367.899	2.1721	0.1292	68.6749	0.666	0.4574
53	HI	N	N	27.2714	5.9546	0.0678	29.761	3.5524	13.328	15.3055	2.1339	5.6708	0.8832	93.4124	246.235	2.95	2.2818	39.3508	1.1381	0.4478
69	HI	N	N	19.0423	1.33	0.0579	4.66	0.9659	21.545	4.3628	1.2364	7.1719	0.6403	113.851	484.031	1.6726	0.2932	65.7259	4.35	2.86
76	LOW	N	N	17.8462	4.2822	0.0296	41.6075	0.6001	13.0476	4.1639	1.3037	0.9698	0.3092	111.231	512.046	1.6044	0	60.556	0.692	0.419
72	HI	N	N	28.421	15.62	0.1507	73.06	9.4664	19.056	57.7822	7.3366	7.4867	2.5678	122.243	307.87	2.325	1.8136	27.0412	0.96	0.26
64	LOW	N	N	18.4352		0.0067		0.0966	9.2711	0.8624	0.7324	10.3664	1.5371	79.3623	351.13	2.3229	0.2036
64	HI	N	N	29.4975	14.94	0.1848	44.07	5.5957	17.4526	46.6706	3.1215	5.1327	1.8274	149.02	356.176	1.9794	1.7156	32.0285	1.2364	0.396
64	HI	N	N	23.1127	5.8812	0.102	16.3456	1.5793	15.6533	10.6609	1.389	1.1245	0.3471	116.189	386.519	1.9892	0.4031	55.1982	1.7349	0.9576
31	HI	N	LOW	12.7596	9.5108	0.084	43.7881	3.8405	14.4077	25.5412	12.1037	11.863	4.6181	97.9601	669.776	1.3025	2.2312	37.2369	0.8836	0.329
69	HI	N	LOW	8.9152	11.8142	0.1714	35.708	7.5364	20.2336	30.2555	5.6872	10.5754	2.4889	98.8607	1010.04	0.9018	2.7743	39.0481	1.4511	0.5666
64	HI	N	N	14.5144	7.2544	0.1429	20.4412	4.405	12.7615	22.8888	6.1379	6.2748	2.0751	67.5981	398.132	2.1472	0.4731	31.694	1.9698	0.6243
56	HI	N	LOW	13.802	10.0824	0.1513	16.5524	3.4285	12.9042	19.4129	5.1115	4.2534	0.6167	75.5165	471.625	1.8277	0.3148	51.9363	1.5011	0.7796
36	HI	N	N	24.7808	13.1217	0.1308	29.2555	5.1097	14.9943	25.5299	4.7524	14.5025	4.363	78.0501	236.911	3.175	2.3767	51.3972	0.9972	0.5125
61	HI	N	N	17.0212	11.7186	0.1086	40.3672	8.6302	9.6423	45.4842	20.1178	20.0077	3.6262	107.963	526.32	1.57	3.4172	25.7642	0.9271	0.2389
67	HI	N	N	18.2521	7.4489	0.1184	28.6683	3.2161	15.3976	22.038	3.3782	10.9141	3.0609	110.959	496.968	1.6449	0.6274	33.8001	1.589	0.5371
67	HI	N	N	14.7049	8.6318	0.1339	8.4008	1.0553	11.1615	10.0753	7.4125	8.029	1.2569	110.65	641.824	1.3289	0.4637	85.6731	1.5508	1.3286
43	HI	N	N	16.5703	7.382	0.0645	42.934	2.7595	10.0981	26.9675	2.6404	7.4919	0.4491	102.872	517.95	1.6161	0.5071	27.4647	0.8735	0.2399
31	HI	N	LOW	13.6972	19.015	0.1268	48.0295	4.6347	17.5223	34.749	6.2747	10.1049	2.4737	148.156	933.494	0.9245	1.8867	54.721	0.6667	0.3648
55	HI	N	N	16.7978	15.3301	0.1124	46.8822	4.9125	13.8258	38.3261	3.0252	5.0394	1.2669	109.948	544.589	1.5278	0.176	40.2132	0.7332	0.2948

## Sheet: mineralization defect
age	TURNOVER	MINERALIZ	VOLUME	BV/TV	MS/BS%	BFR/BS µm³/µm²/d	mineraliz lag time(days)	OV/BV	O.Th	OS/BS	Ob.S/BS	ES/BS	Oc.S/BS	Tb.Th	Tb.Sp	Tb.N	FB.V	MS/OS %	MAR(µm/d)	Aj.AR(µm/d)
59	LOW	A	LOW	15.0294	0.6501	0.0067		1.3346	10.0337	11.2406	1.3327	1.3385	0.1088	85.6295	484.117	1.7552	0	5.7831		0.002
53	LOW	A	N	18.3331	2.5226	0.0067	154.5	1.074	11.7541	7.5266	0.32775	2.9011	0.8086	93.8063	418.278	1.9529	0.798	34.1403	0.2434	0.0907
50	LOW	A	N	18.8035	5.0074	0.0098	371.5	3.9717	12.3555	29.3921	0.7583	6.3379	2.2549	102.157	441.132	1.8406	1.0149	17.0366	0.1952	0.0333
35	LOW	A	LOW	13.3245		0.0067		13.6902	18.1777	62.0994	5.4734	7.1964	1.4977	88.963	578.7	1.4978	1.8998			0.0123
59	LOW	A	LOW	10.412		0.0067		14.2865	12.2999	94.5336	3.6705	0.44	0	87.2989	751.143	1.1927	0			0.002
73	LOW	A	LOW	17.3146	1.8451	0.0067		1.6756	12.4449	14.7395	1.5334	6.1988	1.1055	119.198	569.225	1.4526	0.6214	12.5182
36	LOW	A	N	20.2878	2.2017	0.0067		87.7159	28.7681	99	2.5528	1	0	65.8469	258.717	3.0811	0.0922	1.2024		0.002
49	LOW	A	N	34.5933	5	0.0067		78.2934	37.2356	99	7.7319	1	0	118.073	219.796	2.9727	0.5507	2.7549		0.0076
25	LOW	A	N	36.1877	4.0404	0.0408	413	16.5923	19.8502	84.8316	21.62	4.0821	2.8232	109.138	192.451	3.3158	6.8317	4.7628	1.0089	0.0481
65	HI	A	LOW	6.9596	11.0496	0.0499	72.0008	0.3514	11.7629	30.5738	1.8271	7.3245	2.25	70.9078	947.937	0.9815	0.2958	36.1406	0.452	0.1634
72	LOW	A	LOW	5.1577	7.0278	0.0324	72.1489	2.7008	17.3433	13.4792	7.3404	10.0705	2.6509	109.465	2012.89	0.4712	0.0988	52.1384	0.461	0.2404
54	HI	A	N	20.7929	4.6067	0.0507	55.5682	3.1978	12.1415	23.1916	3.8727	4.2184	0.5775	104.39	397.658	1.9918	0.2757	19.8637	1.1	0.2185
58	HI	A	N	26.3967	3.1017	0.0591	54.7922	2.8219	11.5175	28.1325	0.3822	3.6054	0.36	117.806	328.484	2.2407	0.1892	11.0383	1.9043	0.2102
44	LOW	A	LOW	15.6077	1.423	0.0067		19.3106	22.1471	70.2062	1.9313	4.6188	1.5527	91.1475	492.844	1.7124	0.1729	2.0269		0.0092
58	LOW	A	LOW	6.0708	0.3168	0.0067		6.4133	10.309	49.8055	6.2125	3.4454	2.1477	83.8853	1297.89	0.7237	0.1006	0.6361		0.002
76	LOW	A	N	24.83	0.4643	0.0067		0.0561	9.3978	0.8337	0.9713	1.0386	0.0372	129.089	390.763	1.9236	0	55.6973
26	HI	A	LOW	15.1166	10.1011	0.1022	63.8722	7.9893	14.9242	43.7228	1.8822	4.3386	1.1039	87.5524	491.628	1.7266	1.1485	23.1026	1.0114	0.2337
44	LOW	A	N	17.9069	6.8089	0.0522	118	7.9266	15.3308	40.2117	7.7076	9.3374	2.9512	83.5191	382.888	2.1441	1.913	16.9327	0.7673	0.1299
64	LOW	A	LOW	12.4783		0.0167		2.0487	15.2351	9.7471	1.3008	1.9359	0.0772	83.1638	583.302	1.5005	0.0189
65	HI	A	N	17.2368	6.8562	0.0662	91.9257	5.0912	14.8806	41.7066	3.4322	9.029	1.7707	129.252	597.665	1.3828	0.5213	16.2834	0.9653	0.1572
59	LOW	A	N	25.5799	5.954	0.05	99.9229	4.8589	13.1302	38.1944	11.1453	4.688	0.6376		336.141	2.214	0.7759	15.5886	0.8429	0.1314
57	LOW	A	LOW	13.1128	0.47	0.0167		1.6696	9.4718	13.0965	0.7685	4.0881	0.2997	74.7639	495.397	1.7539	0.0638	4.3207
62	LOW	A	N	22.0405	0.4579	0.0167		3.3364	17.47	22.4541	1.3666	5.4368	0.8078	119.966	424.332	1.83721	1.7281	2.0393
49	HI	A	N	31.44	8.6288	0.1657	58.5856	11.61	15.32	63.3719	17.2295	6.7939	2.7837	88.5658	193.106	3.5502	5.8145	13.6161	1.9208	0.2615
49	LOW	A	N	21.0391	1.1052	0.0167		1.7649	11.9931	7.9789	1.4405	1.2256	0.0721	69.7823	258.78	3.0507	1.4911	14.0161
58	LOW	A	N	26.487	7.78135	0.04815	84.6573	4.41545	15.1297	26.447	5.18935	3.95585	1.50685	100.684	279.094	2.6525	2.6594	30.8033	0.62505	0.18885
73	HI	A	LOW	9.5693	8.7029	0.1091	52.0398	5.6869	14.3418	39.5982	2.9172	7.3266	1.5892	110.468	1043.93	0.8663	0.1368	21.9782	1.2539	0.2756
36	HI	A	N	15.3885	7.1636	0.0578	122.13	6.5755	14.5944	48.3548	7.2676	11.6633	3.4561	111.425	612.658	1.3811	0.6567	14.8147	0.8066	0.1195
49	LOW	A	N	17.5207	9.3044	0.0546	76.0375	4.8207	18.232	22.7883	3.626	6.5823	2.2046	82.4353	388.067	2.1254	1.9542	40.8298	0.5873	0.2398
44	LOW	A	LOW	11.9776	6.3726	0.0548	72.6339	4.8749	14.0865	28.2803	2.0438	10.7755	1.8744	88.9563	653.73	1.3465	1.2122	22.5337	0.8607	0.1939
83	LOW	A	N	20.8111	0.9598	0.0167		0.4042	9.82545	3.88855	1.19055	2.09775	0.2294	108.232	405.979	1.96915	0.26895	16.1821
40	LOW	A	N	21.2201	5.4	0.031	102.61	3.2334	14.5122	21.9058	1.7473	7.7433	0.9263	97.9728	363.725	2.1659	2.1311	24.6512	0.5737	0.1414
50	LOW	A	N	14.76	2.2204	0.0167	54.476	0.8345	11.5401	7.8766	1.3321	7.5543	1.1683	106.038	612.38	1.3919	0.2817	28.1903	0.7515	0.2118
50	HI	A	N	32.5986	9.1732	0.1288	64.9153	8.3023	15.3874	54.3322	13.3525	7.7281	1	104.555	216.179	3.1179	1.7546	16.8835	1.404	0.237

## Sheet: LOW BV-TV
age	TURNOVER	MINERALIZ	VOLUME	BV/TV	MS/BS%	BFR/BS µm³/µm²/d	mineraliz. Lag time(days)	OV/BV	O.Th	OS/BS	Ob.S/BS	ES/BS	Oc.S/BS	Tb.Th	Tb.Sp	Tb.N	FB.V	MS/OS %	MAR(µm/d)	Aj.AR(µm/d)
59	LOW	A	LOW	15.0294	0.6501	0.0067		1.3346	10.0337	11.2406	1.3327	1.3385	0.1088	85.6295	484.117	1.7552	0	5.7831		0.002
35	LOW	A	LOW	13.3245		0.0067		13.6902	18.1777	62.0994	5.4734	7.1964	1.4977	88.963	578.7	1.4978	1.8998			0.0123
59	LOW	A	LOW	10.412		0.0067		14.2865	12.2999	94.5336	3.6705	0.44	0	87.2989	751.143	1.1927	0			0.002
73	LOW	A	LOW	17.3146	1.8451	0.0067		1.6756	12.4449	14.7395	1.5334	6.1988	1.1055	119.198	569.225	1.4526	0.6214	12.5182
65	HI	A	LOW	6.9596	11.0496	0.0499	72.0008	0.3514	11.7629	30.5738	1.8271	7.3245	2.25	70.9078	947.937	0.9815	0.2958	36.1406	0.452	0.1634
72	LOW	A	LOW	5.1577	7.0278	0.0324	72.1489	2.7008	17.3433	13.4792	7.3404	10.0705	2.6509	109.465	2012.89	0.4712	0.0988	52.1384	0.461	0.2404
44	LOW	A	LOW	15.6077	1.423	0.0067		19.3106	22.1471	70.2062	1.9313	4.6188	1.5527	91.1475	492.844	1.7124	0.1729	2.0269		0.0092
58	LOW	A	LOW	6.0708	0.3168	0.0067		6.4133	10.309	49.8055	6.2125	3.4454	2.1477	83.8853	1297.89	0.7237	0.1006	0.6361		0.002
26	HI	A	LOW	15.1166	10.1011	0.1022	63.8722	7.9893	14.9242	43.7228	1.8822	4.3386	1.1039	87.5524	491.628	1.7266	1.1485	23.1026	1.0114	0.2337
31	HI	N	LOW	12.7596	9.5108	0.084	43.7881	3.8405	14.4077	25.5412	12.1037	11.863	4.6181	97.9601	669.776	1.3025	2.2312	37.2369	0.8836	0.329
69	HI	N	LOW	8.9152	11.8142	0.1714	35.708	7.5364	20.2336	30.2555	5.6872	10.5754	2.4889	98.8607	1010.04	0.9018	2.7743	39.0481	1.4511	0.5666
64	LOW	A	LOW	12.4783		0.0167		2.0487	15.2351	9.7471	1.3008	1.9359	0.0772	83.1638	583.302	1.5005	0.0189
56	HI	N	LOW	13.802	10.0824	0.1513	16.5524	3.4285	12.9042	19.4129	5.1115	4.2534	0.6167	75.5165	471.625	1.8277	0.3148	51.9363	1.5011	0.7796
57	LOW	A	LOW	13.1128	0.47	0.0167		1.6696	9.4718	13.0965	0.7685	4.0881	0.2997	74.7639	495.397	1.7539	0.0638	4.3207
73	HI	A	LOW	9.5693	8.7029	0.1091	52.0398	5.6869	14.3418	39.5982	2.9172	7.3266	1.5892	110.468	1043.93	0.8663	0.1368	21.9782	1.2539	0.2756
31	HI	N	LOW	13.6972	19.015	0.1268	48.0295	4.6347	17.5223	34.749	6.2747	10.1049	2.4737	148.156	933.494	0.9245	1.8867	54.721	0.6667	0.3648
44	LOW	A	LOW	11.9776	6.3726	0.0548	72.6339	4.8749	14.0865	28.2803	2.0438	10.7755	1.8744	88.9563	653.73	1.3465	1.2122	22.5337	0.8607	0.1939

## Sheet: normal BV-TV
age	TURNOVER	MINERALIZ	VOLUME	BV/TV	MS/BS%	BFR/BS µm³/µm²/d	Mineraliz. Lag time (days)	OV/BV	O.Th	OS/BS	Ob.S/BS	ES/BS	Oc.S/BS	Tb.Th	Tb.Sp	Tb.N	FB.V	MS/OS %	MAR(µm/d)	Aj.AR(µm/d)
32	HI	N	N	28.9713	4.3815	0.042	25.0176	0.6082	17.9051	4.7881	1.4073	1.8351	0.6176	124.686	305.693	2.3235	0.06082	91.5779	0.7815	0.7157
53	LOW	A	N	18.3331	2.5226	0.0067	154.5	1.074	11.7541	7.5266	0.32775	2.9011	0.8086	93.8063	418.278	1.9529	0.798	34.1403	0.2434	0.0907
50	LOW	A	N	18.8035	5.0074	0.0098	371.5	3.9717	12.3555	29.3921	0.7583	6.3379	2.2549	102.157	441.132	1.8406	1.0149	17.0366	0.1952	0.0333
62	HI	N	N	21.0249	8.8537	0.0486	32.2554	1.1237	13.2649	11.8287	2.5769	4.9222	0.5879	143.669	539.659	1.4634	0.5949	74.8486	0.5494	0.4112
44	LOW	N	N	20.0899	2.8825	0.0192	18.099	0.6296	8.27777	4.1974	1.7383	2.3265	0.4225	92.492	367.899	2.1721	0.1292	68.6749	0.666	0.4574
53	HI	N	N	27.2714	5.9546	0.0678	29.761	3.5524	13.328	15.3055	2.1339	5.6708	0.8832	93.4124	246.235	2.95	2.2818	39.3508	1.1381	0.4478
36	LOW	A	N	20.2878	2.2017	0.0067		87.7159	28.7681	99	2.5528	1	0	65.8469	258.717	3.0811	0.0922	1.2024		0.002
49	LOW	A	N	34.5933	5	0.0067		78.2934	37.2356	99	7.7319	1	0	118.073	219.796	2.9727	0.5507	2.7549		0.0076
25	LOW	A	N	36.1877	4.0404	0.0408	413	16.5923	19.8502	84.8316	21.62	4.0821	2.8232	109.138	192.451	3.3158	6.8317	4.7628	1.0089	0.0481
69	HI	N	N	19.0423	1.33	0.0579	4.66	0.9659	21.545	4.3628	1.2364	7.1719	0.6403	113.851	484.031	1.6726	0.2932	65.7259	4.35	2.86
76	LOW	N	N	17.8462	4.2822	0.0296	41.6075	0.6001	13.0476	4.1639	1.3037	0.9698	0.3092	111.231	512.046	1.6044	0	60.556	0.692	0.419
72	HI	N	N	28.421	15.62	0.1507	73.06	9.4664	19.056	57.7822	7.3366	7.4867	2.5678	122.243	307.87	2.325	1.8136	27.0412	0.96	0.26
54	HI	A	N	20.7929	4.6067	0.0507	55.5682	3.1978	12.1415	23.1916	3.8727	4.2184	0.5775	104.39	397.658	1.9918	0.2757	19.8637	1.1	0.2185
58	HI	A	N	26.3967	3.1017	0.0591	54.7922	2.8219	11.5175	28.1325	0.3822	3.6054	0.36	117.806	328.484	2.2407	0.1892	11.0383	1.9043	0.2102
64	LOW	N	N	18.4352		0.0067		0.0966	9.2711	0.8624	0.7324	10.3664	1.5371	79.3623	351.13	2.3229	0.2036
64	HI	N	N	29.4975	14.94	0.1848	44.07	5.5957	17.4526	46.6706	3.1215	5.1327	1.8274	149.02	356.176	1.9794	1.7156	32.0285	1.2364	0.396
76	LOW	A	N	24.83	0.4643	0.0067		0.0561	9.3978	0.8337	0.9713	1.0386	0.0372	129.089	390.763	1.9236	0	55.6973
64	HI	N	N	23.1127	5.8812	0.102	16.3456	1.5793	15.6533	10.6609	1.389	1.1245	0.3471	116.189	386.519	1.9892	0.4031	55.1982	1.7349	0.9576
44	LOW	A	N	17.9069	6.8089	0.0522	118	7.9266	15.3308	40.2117	7.7076	9.3374	2.9512	83.5191	382.888	2.1441	1.913	16.9327	0.7673	0.1299
65	HI	A	N	17.2368	6.8562	0.0662	91.9257	5.0912	14.8806	41.7066	3.4322	9.029	1.7707	129.252	597.665	1.3828	0.5213	16.2834	0.9653	0.1572
64	HI	N	N	14.5144	7.2544	0.1429	20.4412	4.405	12.7615	22.8888	6.1379	6.2748	2.0751	67.5981	398.132	2.1472	0.4731	31.694	1.9698	0.6243
36	HI	N	N	24.7808	13.1217	0.1308	29.2555	5.1097	14.9943	25.5299	4.7524	14.5025	4.363	78.0501	236.911	3.175	2.3767	51.3972	0.9972	0.5125
59	LOW	A	N	25.5799	5.954	0.05	99.9229	4.8589	13.1302	38.1944	11.1453	4.688	0.6376	115.54	336.141	2.214	0.7759	15.5886	0.8429	0.1314
62	LOW	A	N	22.0405	0.4579	0.0167		3.3364	17.47	22.4541	1.3666	5.4368	0.8078	119.966	424.332	1.83721	1.7281	2.0393
61	HI	N	N	17.0212	11.7186	0.1086	40.3672	8.6302	9.6423	45.4842	20.1178	20.0077	3.6262	107.963	526.32	1.57	3.4172	25.7642	0.9271	0.2389
49	HI	A	N	31.44	8.6288	0.1657	58.5856	11.61	15.32	63.3719	17.2295	6.7939	2.7837	88.5658	193.106	3.5502	5.8145	13.6161	1.9208	0.2615
49	LOW	A	N	21.0391	1.1052	0.0167		1.7649	11.9931	7.9789	1.4405	1.2256	0.0721	69.7823	258.78	3.0507	1.4911	14.0161
58	LOW	A	N	26.487	7.78135	0.04815	84.6573	4.41545	15.1297	26.447	5.18935	3.95585	1.50685	100.684	279.094	2.6525	2.6594	30.8033	0.62505	0.18885
67	HI	N	N	18.2521	7.4489	0.1184	28.6683	3.2161	15.3976	22.038	3.3782	10.9141	3.0609	110.959	496.968	1.6449	0.6274	33.8001	1.589	0.5371
67	HI	N	N	14.7049	8.6318	0.1339	8.4008	1.0553	11.1615	10.0753	7.4125	8.029	1.2569	110.65	641.824	1.3289	0.4637	85.6731	1.5508	1.3286
36	HI	A	N	15.3885	7.1636	0.0578	122.13	6.5755	14.5944	48.3548	7.2676	11.6633	3.4561	111.425	612.658	1.3811	0.6567	14.8147	0.8066	0.1195
43	HI	N	N	16.5703	7.382	0.0645	42.934	2.7595	10.0981	26.9675	2.6404	7.4919	0.4491	102.872	517.95	1.6161	0.5071	27.4647	0.8735	0.2399
55	HI	N	N	16.7978	15.3301	0.1124	46.8822	4.9125	13.8258	38.3261	3.0252	5.0394	1.2669	109.948	544.589	1.5278	0.176	40.2132	0.7332	0.2948
49	LOW	A	N	17.5207	9.3044	0.0546	76.0375	4.8207	18.232	22.7883	3.626	6.5823	2.2046	82.4353	388.067	2.1254	1.9542	40.8298	0.5873	0.2398
83	LOW	A	N	20.8111	0.9598	0.0167		0.4042	9.82545	3.88855	1.19055	2.09775	0.2294	108.232	405.979	1.96915	0.26895	16.1821
40	LOW	A	N	21.2201	5.4	0.031	102.61	3.2334	14.5122	21.9058	1.7473	7.7433	0.9263	97.9728	363.725	2.1659	2.1311	24.6512	0.5737	0.1414
50	LOW	A	N	14.76	2.2204	0.0167	54.476	0.8345	11.5401	7.8766	1.3321	7.5543	1.1683	106.038	612.38	1.3919	0.2817	28.1903	0.7515	0.2118
50	HI	A	N	32.5986	9.1732	0.1288	64.9153	8.3023	15.3874	54.3322	13.3525	7.7281	1	104.555	216.179	3.1179	1.7546	16.8835	1.404	0.237
